# Supplementary material for: Burden of Hematological Malignancies in East Asia from 1990 to 2021
Source: J Clin Med. 2025 Nov 26;14(23):8381. doi: 10.3390/jcm14238381 (PMC12693399; doi:10.3390/jcm14238381)
Supplement: Supplementary file 1 [file jcm-14-08381-s001.zip]

Archive with 1 entries (1 files):
- jcm-3948760-supplementary.pdf
